# Supplementary material for: Identifying cellular senescence associated genes involved in the progression of end-stage renal disease as new biomarkers
Source: BMC Nephrol. 2023 Aug 8;24:231. doi: 10.1186/s12882-023-03285-0 (PMC10408218; doi:10.1186/s12882-023-03285-0)
Supplement: Supplementary file 1 — Additional file 1: Table S1. Levels of eight immune cells and two stromal cells in the samples. [file 12882_2023_3285_MOESM1_ESM.xlsx]

## Sheet: Sheet1
Table S1. Levels of eight immune cells and two stromal cells in the samples.
id	T cells	CD8 T cells	Cytotoxic lymphocytes	B lineage	NK cells	Monocytic lineage	Myeloid dendritic cells	Neutrophils	Endothelial cells	Fibroblasts
GSM912761	5.81384	3.08683	5.81754	5.62762	5.42519	5.68872	5.30022	6.81504	6.42104	5.87437
GSM912762	5.93561	3.59462	5.866	5.78658	5.58186	5.65773	5.32577	7.04115	6.37522	5.68339
GSM912763	5.79539	3.32074	5.32677	5.65174	5.62398	6.01096	5.35714	6.55276	6.23434	5.5056
GSM912764	6.0319	3.16518	5.67008	6.13096	5.29122	5.55756	5.39544	6.92681	6.46741	5.69853
GSM912765	5.66537	3.32712	5.69656	5.66504	5.58956	5.97203	5.32681	6.69618	6.28122	5.63762
GSM912766	5.90419	3.44333	5.24633	5.73051	5.51891	6.20889	5.47894	6.4817	6.13858	5.34023
GSM912767	5.87336	3.52177	5.50608	5.71387	5.33575	5.83376	5.54993	6.67775	6.11233	5.54274
GSM912768	5.80095	3.91905	5.3263	5.71015	5.47788	6.39819	5.53113	6.46639	5.96026	5.14135
GSM912769	5.88681	3.43669	5.609	5.5084	5.57579	5.22156	5.54995	6.48059	6.0984	5.65707
GSM912770	5.9547	3.49005	5.88554	6.01401	5.84378	6.2919	5.40189	6.74495	6.47523	5.4935
GSM912771	6.07704	3.79255	5.59253	5.75317	5.92359	6.6224	5.44194	6.45195	6.16586	5.28515
GSM912772	5.90897	3.01361	5.70781	5.48781	5.51138	5.74703	5.36994	6.86651	6.43649	5.66261
GSM912773	5.98477	2.98686	5.7961	5.75186	5.53024	5.46183	5.32271	6.85724	6.53325	5.75774
GSM912774	5.96623	3.27825	5.50122	5.85426	5.49059	5.51235	5.49045	6.63505	6.36515	5.54741
GSM912775	5.83636	3.35198	5.55359	5.77381	5.51444	5.8929	5.37956	6.82939	6.31336	5.75085
GSM912776	5.88265	2.94834	5.98022	5.6691	5.77659	5.56641	5.28353	7.07228	6.66509	6.03714
GSM912777	6.09642	3.05237	6.10281	5.58022	5.64063	5.34539	5.33205	7.09347	6.66491	6.40758
GSM912778	5.77763	3.40323	5.4789	5.46602	5.49191	6.02636	5.28705	6.66416	6.45082	5.4901
GSM912779	5.99264	3.39362	5.43863	5.65071	5.43473	6.07403	5.30497	6.57848	6.2813	5.19399
GSM912780	5.99468	3.50773	5.71644	5.66867	5.70669	5.3022	5.29958	7.10954	6.5481	5.66955
GSM912781	6.18851	3.23939	5.71103	5.96012	6.06893	6.29831	5.43309	6.88664	6.57427	5.72155
GSM912782	6.05489	3.027	5.57585	5.9081	5.99398	6.46033	5.38912	6.72191	6.23133	5.48076
GSM912783	6.20417	3.4875	6.32827	5.96507	6.20112	6.37939	5.28762	7.41489	7.01108	6.00753
GSM912784	6.40221	2.97165	6.05737	6.00566	6.20592	6.1154	5.43568	7.32648	6.82557	6.01276
GSM912785	5.9315	3.33804	5.61623	5.69303	5.56147	5.83252	5.29041	6.70602	6.1833	5.68076
GSM912786	5.88698	3.47083	5.30158	5.77733	5.47882	6.15386	5.51172	6.59658	6.14937	5.50474
GSM912787	6.00182	3.63245	5.44021	5.85235	5.77179	5.69708	5.34971	7.03678	6.50886	5.91623
GSM912788	5.83197	3.26485	5.40095	5.84819	5.54565	6.10418	5.46543	6.78758	6.14016	5.55781
GSM912789	5.94269	3.93253	5.23475	5.69812	5.33897	5.99725	5.41389	6.55942	6.1794	5.56514
GSM912790	5.88671	4.39737	5.64205	6.04178	5.45829	6.09011	5.26886	6.6206	6.03636	5.54063
GSM912791	5.63922	3.62935	5.64426	5.8195	5.52087	6.10612	5.43491	6.6522	6.1027	5.66018
GSM912792	5.91367	3.40278	5.61166	5.67639	5.41765	6.01928	5.21865	6.90761	6.37497	5.67594
GSM912793	5.88699	3.23713	5.5987	6.00299	5.47903	5.91934	5.56373	6.6734	6.3154	5.62751
GSM912794	5.81743	3.21232	5.53658	5.89895	5.58943	6.25164	5.35239	6.72049	6.35807	5.48933
GSM912795	5.79396	3.05525	6.03019	5.84153	5.80894	5.85064	5.43653	7.09976	6.60717	5.97759
GSM912796	6.10244	3.37669	5.29362	5.9155	5.38558	6.16118	5.47841	6.37775	6.16703	5.55234
GSM912797	6.06337	3.3222	5.31237	5.58961	5.48896	5.74679	5.38339	6.6131	6.23876	5.79635
GSM912798	5.78304	3.12481	5.62371	5.6829	5.78283	5.78063	5.26525	6.84516	6.39701	5.74434
GSM912799	5.93682	2.86856	5.72677	5.71956	5.34313	5.52547	5.36777	6.81922	6.35139	5.79232
GSM912800	5.8724	3.39705	5.58058	5.58911	5.7129	5.97739	5.36721	6.71385	6.38455	5.80038
GSM912801	5.96571	3.11111	5.66912	5.728	5.69571	5.96054	5.58198	6.80949	6.33367	5.72257
GSM912802	5.94114	3.35746	5.49319	5.73582	5.51598	5.90062	5.41678	6.44843	6.36747	5.8224
GSM912803	5.83913	3.18794	5.96712	5.57565	5.66667	5.49387	5.17241	7.19552	6.51641	5.80323
GSM912804	5.97244	3.35945	5.62601	5.73752	5.69298	5.45955	5.39289	6.62042	6.33389	5.94274
GSM912805	5.69303	3.14973	5.51047	5.6652	5.43288	5.221	5.49232	6.57635	6.11949	5.59919
GSM912806	5.74268	3.12324	5.85671	5.46425	5.68856	5.55233	5.27112	6.96011	6.54517	6.07043
GSM912807	6.41829	3.9459	5.67881	5.79226	5.95942	5.57061	5.49228	6.78088	6.53469	5.87752
GSM912808	5.84188	3.27628	5.56432	5.77236	5.43911	5.92449	5.35228	6.62721	6.23709	5.62669
GSM912809	5.80682	2.98214	5.58584	5.7565	5.50256	6.09771	5.33421	6.53139	6.12176	5.55631
GSM912810	5.98293	2.93989	5.65102	5.80559	5.6429	5.98791	5.43035	6.62896	6.4544	5.61278
GSM912811	5.92975	2.98066	5.43861	5.55358	5.71008	5.70642	5.36716	6.59871	6.3511	5.74893
GSM912812	5.72782	3.37778	5.77634	5.81105	5.68774	6.07074	5.30289	7.1834	6.4278	5.6133
GSM912813	5.99844	3.4014	5.56508	5.58564	5.75868	5.90742	5.48415	6.73704	6.3123	5.72543
GSM912814	5.98104	3.06114	5.73346	5.49752	5.621	5.66075	5.49983	6.84619	6.39635	5.70165
GSM912815	5.69354	3.32842	5.57924	5.81236	5.43408	5.64764	5.3033	6.42905	6.02063	5.5941
GSM912816	5.64889	3.3958	5.88737	5.7425	5.63094	5.8293	5.35332	6.85148	6.36437	5.85567
GSM912817	5.87695	3.28446	5.42187	5.62099	5.33531	5.63605	5.30576	6.6362	6.10472	5.72297
GSM912818	5.96623	3.68015	5.50991	5.68336	5.45971	5.56074	5.43091	6.54034	6.0065	5.40419
GSM912819	5.81917	3.38604	5.37113	5.67224	5.58347	5.64515	5.2887	6.63352	6.14422	5.74937
GSM912820	5.83779	3.17793	5.45497	5.62186	5.46211	5.79896	5.16279	6.78888	6.16587	5.43921
GSM912821	6.0136	3.08872	5.3712	5.6492	5.57999	5.36727	5.34917	6.51362	5.98752	5.7523
GSM912822	5.90828	3.2497	5.62586	5.56312	5.46704	5.56578	5.35928	6.71927	6.27113	5.84525
GSM912823	5.73273	3.55471	5.19597	5.75943	5.30338	5.81301	5.39179	6.43926	5.88186	5.35537
GSM912824	6.11884	3.10802	5.54383	5.66098	5.41773	5.02928	5.42236	6.66198	6.03534	5.56108
GSM912825	5.6314	2.98321	5.49998	5.53509	5.50006	5.73524	5.32386	6.76606	6.20951	5.45361
GSM912826	5.91913	3.13171	5.46725	5.75772	5.38382	5.82364	5.59911	6.75411	6.16677	5.56466
GSM912827	5.95388	3.02875	5.78201	5.7503	5.41005	5.50239	5.2453	6.67433	6.10699	5.3178
GSM912828	5.95411	3.50832	5.53498	5.72515	5.48353	5.50415	5.24662	6.64547	6.06922	5.65116
GSM912829	5.78788	3.5173	5.50182	5.78729	5.66083	6.04348	5.41433	6.70966	6.47585	5.64522
GSM912830	5.95902	3.07382	5.37137	5.59659	5.58951	5.63492	5.36499	6.4086	6.34079	5.53617
GSM912831	6.12787	3.43475	5.76801	5.88917	6.04071	6.10515	5.51051	6.73562	6.56237	5.54613
GSM912832	6.32048	3.01542	6.10834	6.0054	6.14846	6.34436	5.44747	7.13348	6.76238	5.81705
GSM912833	5.87111	3.1998	5.78304	5.9534	5.93088	6.49992	5.29334	6.67881	6.25272	5.51586
GSM912834	5.92324	3.20189	5.87582	5.97964	6.0516	6.4078	5.21846	6.78001	6.53775	5.64412
GSM912835	5.92827	3.20222	5.98421	5.95893	6.14865	6.43456	5.40933	7.13753	6.5915	5.63718
GSM912836	5.77628	2.81342	6.05712	5.64018	5.73513	5.15464	5.40455	6.88226	6.61668	5.73821
GSM912837	5.79011	3.14495	6.11564	5.68505	5.69358	5.30968	5.29164	6.88715	6.54252	5.94329
GSM912838	5.93206	2.98117	6.01801	5.6805	5.63356	5.38669	5.36702	6.67026	6.4648	5.70569
GSM912839	5.84255	3.34066	5.93642	5.57902	5.83692	5.45556	5.51462	6.68798	6.41424	5.51776
GSM912840	5.78407	3.11267	5.71458	5.44209	5.64014	5.63418	5.50869	6.47811	6.32442	5.68937
GSM912841	6.08864	2.87247	6.25093	5.58045	5.81799	4.95472	5.3179	6.78258	6.62741	5.75478
GSM912842	5.86971	3.30892	6.02822	5.43699	5.80849	5.25623	5.36745	6.74395	6.70337	5.9136
GSM912843	5.94804	3.16371	6.1006	5.62974	5.7457	5.09611	5.41096	6.62939	6.55372	5.87904
GSM912844	6.01864	2.89311	5.88532	5.65009	5.75227	5.18865	5.36516	6.6385	6.45641	6.00842
GSM912845	5.75661	3.16242	6.00879	5.71212	5.80138	5.26534	5.35786	6.61822	6.51435	5.86958
GSM912846	5.80706	3.58841	5.94031	5.43626	5.77735	5.26694	5.5718	6.47984	6.5113	5.75182
GSM912847	6.04546	2.98003	6.14335	5.52481	5.76195	5.15007	5.45067	6.59117	6.66251	5.97531
GSM912848	5.67762	2.93706	6.20878	5.62897	5.81382	5.47772	5.34426	6.85227	6.58516	5.95224
GSM912849	5.87488	2.91173	5.99257	5.55919	5.71228	5.23439	5.22	6.58301	6.50094	5.93406
GSM912850	5.88631	3.10411	6.03234	5.42173	5.85418	5.70714	5.3743	6.81718	6.56578	6.02875
GSM912851	6.01461	3.24124	6.09196	5.65421	5.69504	5.29252	5.47751	6.73308	6.44515	6.02334
GSM912852	5.88731	3.04482	5.75748	5.64309	5.66943	5.67765	5.32002	6.61639	6.33736	5.60688
GSM912853	5.89591	3.12413	5.76978	5.64123	5.59943	5.70212	5.39095	6.62513	6.40588	5.64357
GSM912854	5.82453	3.17524	5.70659	5.50466	5.63308	5.51464	5.35848	6.67402	6.4104	5.65418
GSM912855	5.85813	3.19082	5.74274	5.58081	5.54157	5.60089	5.38128	6.53273	6.26786	5.69008
GSM912856	6.02035	2.6641	6.38783	5.75531	6.27292	5.5923	5.39175	7.09082	6.83972	5.98245
GSM912857	6.08407	2.92801	6.41541	5.82776	6.29584	5.69447	5.38146	7.11871	6.77978	6.23739
GSM912858	6.26704	2.92705	6.41301	5.89919	6.1197	5.85668	5.46308	6.894	6.81598	6.10463
GSM912859	6.02932	3.101	6.19314	5.69915	6.26889	5.84244	5.50774	6.81418	6.63273	5.7655
GSM912860	6.05035	2.8213	5.94064	5.53695	6.08956	5.96259	5.55489	6.62614	6.54339	5.93027
GSM912861	6.47512	2.69155	6.68897	5.9394	6.39259	5.41463	5.51989	7.16271	7.01726	6.15167
GSM912862	6.22117	2.99729	6.375	5.68171	6.30056	5.69853	5.51222	6.98043	6.95838	6.1602
GSM912863	6.25449	2.82228	6.35641	5.81509	6.25278	5.55298	5.48654	6.87216	6.82976	6.15444
GSM912864	6.33825	2.62824	6.23325	5.82799	6.26536	5.57838	5.44593	6.86453	6.66368	6.23328
GSM912865	6.03942	2.73265	6.38782	5.83045	6.38623	5.66996	5.51167	6.86545	6.79566	6.22762
GSM912866	6.10768	3.25475	6.22428	5.59555	6.19637	5.61425	5.56282	6.7021	6.69507	5.94575
GSM912867	6.29481	2.68629	6.47098	5.66957	6.26652	5.54797	5.48175	6.8684	6.88263	6.26591
GSM912868	5.93608	2.81272	6.54266	5.75733	6.33394	5.91819	5.44308	7.04484	6.85076	6.21066
GSM912869	6.227	2.71152	6.35811	5.75436	6.22907	5.73196	5.30184	6.84835	6.82193	6.20017
GSM912870	6.27999	2.72192	6.37396	5.72798	6.42745	6.18705	5.57945	7.07303	6.90189	6.27816
GSM912871	6.26972	2.92192	6.40355	5.77116	6.22094	5.68381	5.52053	6.88514	6.65833	6.22748
GSM912872	6.11499	2.75113	6.05481	5.78979	6.17934	6.07526	5.45375	6.80791	6.63532	5.90288
GSM912873	6.13887	2.76009	6.09765	5.79782	6.12126	6.06428	5.49481	6.84187	6.6281	5.94481
GSM912874	6.0709	2.69061	5.99356	5.64969	6.11077	5.92877	5.41874	6.87094	6.54924	5.87664
GSM912875	6.12501	2.88173	6.07809	5.74831	6.10105	5.98083	5.50632	6.75898	6.51267	5.94205
